# Supplementary material for: A Combination of Aqueous Extraction and Ultrafiltration for the Purification of Phycocyanin from Arthrospira maxima
Source: Microorganisms. 2022 Jan 28;10(2):308. doi: 10.3390/microorganisms10020308 (PMC8880360; doi:10.3390/microorganisms10020308)
Supplement: Supplementary file 1 [file microorganisms-10-00308-s001.zip]

Archive with 1 entries (1 files):
- microorganisms-1534033-supplementary.pdf
